# Supplementary material for: Are comparable studies really comparable? Suggestions from a problem-solving experiment on urban and rural great tits
Source: Anim Cogn. 2024 Jul 9;27(1):47. doi: 10.1007/s10071-024-01885-3 (PMC11233327; doi:10.1007/s10071-024-01885-3)
Supplement: Supplementary file 3 — Supplementary Material 3 [file 10071_2024_1885_MOESM3_ESM.xlsx]

## Sheet: ESM_3_data
number	bird	color	cage	environment	sex	age	site	group	batch	neophobia	test_date	test_time	test_type	test_number	test_order	solve	latency	lat_pair	solve_pair	oddity	video	note
1	LBM6	lightblue	NA	urban	male	adult	ekologihuset	1	1_5	-223.9	2015-11-25	NA	plug	1	string	0	1201	1201	0	yes	yes	accidental_solution_cotton_just_falls_out_after_136_sec
1	LBM6	lightblue	NA	urban	male	adult	ekologihuset	1	1_5	-223.9	2015-11-27	NA	plug	2	string	1	30	1201	0	no	yes	NA
1	LBM6	lightblue	NA	urban	male	adult	ekologihuset	1	1_5	-223.9	2015-11-29	NA	plug	3	string	1	8	1201	0	no	yes	NA
1	LBM6	lightblue	NA	urban	male	adult	ekologihuset	1	1_5	-223.9	2015-11-30	NA	plug	4	string	1	4	1201	0	no	yes	NA
1	LBM6	lightblue	NA	urban	male	adult	ekologihuset	1	1_5	-223.9	2015-11-25	NA	string	1	string	0	1201	1201	0	no	yes	NA
1	LBM6	lightblue	NA	urban	male	adult	ekologihuset	1	1_5	-223.9	2015-11-27	NA	string	2	string	0	1201	30	1	no	yes	NA
1	LBM6	lightblue	NA	urban	male	adult	ekologihuset	1	1_5	-223.9	2015-11-29	NA	string	3	string	0	1201	8	1	no	yes	NA
1	LBM6	lightblue	NA	urban	male	adult	ekologihuset	1	1_5	-223.9	2015-11-30	NA	string	4	string	0	1201	4	1	no	no	NA
2	GreenGre	green.green	NA	rural	male	adult	linekulsvagen	2	2_3	-111	2016-12-15	NA	plug	1	NA	0	1201	1201	0	no	no	NA
2	GreenGre	green.green	NA	rural	male	adult	linekulsvagen	2	2_3	-111	2016-12-15	NA	plug	2	NA	0	1201	1201	0	no	no	NA
2	GreenGre	green.green	NA	rural	male	adult	linekulsvagen	2	2_3	-111	2016-12-21	NA	plug	3	NA	1	129	1201	0	no	no	NA
2	GreenGre	green.green	NA	rural	male	adult	linekulsvagen	2	2_3	-111	2016-12-21	NA	plug	4	NA	1	13	1201	0	no	yes	NA
2	GreenGre	green.green	NA	rural	male	adult	linekulsvagen	2	2_3	-111	2016-12-15	NA	string	1	NA	0	1201	1201	0	no	no	NA
2	GreenGre	green.green	NA	rural	male	adult	linekulsvagen	2	2_3	-111	2016-12-15	NA	string	2	NA	0	1201	1201	0	no	no	NA
2	GreenGre	green.green	NA	rural	male	adult	linekulsvagen	2	2_3	-111	2016-12-21	NA	string	3	NA	0	1201	129	1	no	no	NA
2	GreenGre	green.green	NA	rural	male	adult	linekulsvagen	2	2_3	-111	2016-12-21	NA	string	4	NA	0	1201	13	1	no	yes	NA
3	OM4	orange	NA	urban	male	adult	ekologihuset	1	1_3	-96.6	2015-10-14	13:45:00	plug	1	string	1	105	1201	0	no	yes	NA
3	OM4	orange	NA	urban	male	adult	ekologihuset	1	1_3	-96.6	2015-10-15	14:20:00	plug	2	string	1	31	1201	0	no	yes	NA
3	OM4	orange	NA	urban	male	adult	ekologihuset	1	1_3	-96.6	2015-10-16	13:30:00	plug	3	string	1	241	1201	0	no	yes	NA
3	OM4	orange	NA	urban	male	adult	ekologihuset	1	1_3	-96.6	2015-10-18	11:00:00	plug	4	string	1	186	1201	0	no	yes	NA
3	OM4	orange	NA	urban	male	adult	ekologihuset	1	1_3	-96.6	2015-10-14	13:45:00	string	1	string	0	1201	105	1	no	yes	NA
3	OM4	orange	NA	urban	male	adult	ekologihuset	1	1_3	-96.6	2015-10-15	14:20:00	string	2	string	0	1201	31	1	no	yes	NA
3	OM4	orange	NA	urban	male	adult	ekologihuset	1	1_3	-96.6	2015-10-16	13:30:00	string	3	string	0	1201	241	1	no	yes	NA
3	OM4	orange	NA	urban	male	adult	ekologihuset	1	1_3	-96.6	2015-10-18	11:00:00	string	4	string	0	1201	186	1	no	yes	NA
4	RedYello	yellow.red	NA	rural	male	juv	gaddangen	2	2_4	-31.8	2017-02-22	NA	plug	1	NA	0	1201	1201	0	no	no	NA
4	RedYello	yellow.red	NA	rural	male	juv	gaddangen	2	2_4	-31.8	2017-02-23	NA	plug	2	NA	0	1201	1201	0	no	no	NA
4	RedYello	yellow.red	NA	rural	male	juv	gaddangen	2	2_4	-31.8	2017-02-23	NA	plug	3	NA	0	1201	1201	0	no	no	NA
4	RedYello	yellow.red	NA	rural	male	juv	gaddangen	2	2_4	-31.8	2017-02-23	NA	plug	4	NA	0	1201	1201	0	no	no	NA
4	RedYello	yellow.red	NA	rural	male	juv	gaddangen	2	2_4	-31.8	2017-02-20	NA	string	1	NA	0	1201	1201	0	no	yes	NA
4	RedYello	yellow.red	NA	rural	male	juv	gaddangen	2	2_4	-31.8	2017-02-20	NA	string	2	NA	0	1201	1201	0	no	yes	NA
4	RedYello	yellow.red	NA	rural	male	juv	gaddangen	2	2_4	-31.8	2017-02-22	NA	string	3	NA	0	1201	1201	0	no	no	NA
4	RedYello	yellow.red	NA	rural	male	juv	gaddangen	2	2_4	-31.8	2017-02-22	NA	string	4	NA	0	1201	1201	0	no	no	NA
5	3.17.GT.F.P	pink	NA	rural	female	adult	vaxsjon	2	2_6	-20	2017-03-06	NA	plug	1	NA	1	480	1201	0	no	no	NA
5	3.17.GT.F.P	pink	NA	rural	female	adult	vaxsjon	2	2_6	-20	2017-03-06	NA	plug	2	NA	1	361	1201	0	no	no	NA
5	3.17.GT.F.P	pink	NA	rural	female	adult	vaxsjon	2	2_6	-20	2017-03-06	NA	plug	3	NA	1	144	1201	0	no	no	NA
5	3.17.GT.F.P	pink	NA	rural	female	adult	vaxsjon	2	2_6	-20	2017-03-06	NA	plug	4	NA	1	60	1201	0	no	no	NA
5	3.17.GT.F.P	pink	NA	rural	female	adult	vaxsjon	2	2_6	-20	2017-03-06	NA	string	1	NA	0	1201	480	1	no	yes	NA
5	3.17.GT.F.P	pink	NA	rural	female	adult	vaxsjon	2	2_6	-20	2017-03-08	NA	string	2	NA	0	1201	361	1	no	no	NA
5	3.17.GT.F.P	pink	NA	rural	female	adult	vaxsjon	2	2_6	-20	2017-03-08	NA	string	3	NA	0	1201	144	1	no	yes	NA
5	3.17.GT.F.P	pink	NA	rural	female	adult	vaxsjon	2	2_6	-20	2017-03-09	NA	string	4	NA	0	1201	60	1	no	yes	NA
6	WF6	white	NA	urban	female	adult	ekologihuset	1	1_5	-12.58	2015-11-25	NA	plug	1	string	1	139	1201	0	no	yes	NA
6	WF6	white	NA	urban	female	adult	ekologihuset	1	1_5	-12.58	2015-11-27	NA	plug	2	string	1	66	1201	0	no	yes	NA
6	WF6	white	NA	urban	female	adult	ekologihuset	1	1_5	-12.58	2015-11-29	NA	plug	3	string	1	7	1201	0	no	yes	NA
6	WF6	white	NA	urban	female	adult	ekologihuset	1	1_5	-12.58	2015-11-30	NA	plug	4	string	1	16	1201	0	no	yes	NA
6	WF6	white	NA	urban	female	adult	ekologihuset	1	1_5	-12.58	2015-11-25	NA	string	1	string	0	1201	139	1	no	yes	NA
6	WF6	white	NA	urban	female	adult	ekologihuset	1	1_5	-12.58	2015-11-27	NA	string	2	string	0	1201	66	1	no	yes	NA
6	WF6	white	NA	urban	female	adult	ekologihuset	1	1_5	-12.58	2015-11-29	NA	string	3	string	0	1201	7	1	no	yes	NA
6	WF6	white	NA	urban	female	adult	ekologihuset	1	1_5	-12.58	2015-11-30	NA	string	4	string	0	1201	16	1	no	no	NA
7	2.17.GT.M.LB-R	lightblue.red	NA	urban	male	adult	ekologihuset	2	2_5	-7.75	2017-03-11	NA	plug	1	NA	1	52	1201	0	no	yes	NA
7	2.17.GT.M.LB-R	lightblue.red	NA	urban	male	adult	ekologihuset	2	2_5	-7.75	2017-03-13	NA	plug	2	NA	1	19	1201	0	no	yes	NA
7	2.17.GT.M.LB-R	lightblue.red	NA	urban	male	adult	ekologihuset	2	2_5	-7.75	2017-03-13	NA	plug	3	NA	1	26	1201	0	no	yes	NA
7	2.17.GT.M.LB-R	lightblue.red	NA	urban	male	adult	ekologihuset	2	2_5	-7.75	2017-03-13	NA	plug	4	NA	1	13	1201	0	no	yes	NA
7	2.17.GT.M.LB-R	lightblue.red	NA	urban	male	adult	ekologihuset	2	2_5	-7.75	2017-03-11	NA	string	1	NA	0	1201	52	1	no	yes	NA
7	2.17.GT.M.LB-R	lightblue.red	NA	urban	male	adult	ekologihuset	2	2_5	-7.75	2017-03-11	NA	string	2	NA	0	1201	19	1	no	yes	NA
7	2.17.GT.M.LB-R	lightblue.red	NA	urban	male	adult	ekologihuset	2	2_5	-7.75	2017-03-12	NA	string	3	NA	0	1201	26	1	no	yes	NA
7	2.17.GT.M.LB-R	lightblue.red	NA	urban	male	adult	ekologihuset	2	2_5	-7.75	2017-03-13	NA	string	4	NA	0	1201	13	1	no	yes	NA
8	YF7	yellow	NA	rural	female	adult	vaxsjon	1	1_6	-6.68	2015-12-10	08:00:00	plug	1	string	0	1201	1201	0	no	no	NA
8	YF7	yellow	NA	rural	female	adult	vaxsjon	1	1_6	-6.68	2015-12-11	NA	plug	2	string	0	1201	1201	0	no	no	NA
8	YF7	yellow	NA	rural	female	adult	vaxsjon	1	1_6	-6.68	2015-12-12	09:45:00	plug	3	string	0	1201	1201	0	no	no	NA
8	YF7	yellow	NA	rural	female	adult	vaxsjon	1	1_6	-6.68	2015-12-13	12:00:00	plug	4	string	0	1201	1201	0	no	no	NA
8	YF7	yellow	NA	rural	female	adult	vaxsjon	1	1_6	-6.68	2015-12-10	08:00:00	string	1	string	0	1201	1201	0	no	no	NA
8	YF7	yellow	NA	rural	female	adult	vaxsjon	1	1_6	-6.68	2015-12-11	NA	string	2	string	0	1201	1201	0	no	no	NA
8	YF7	yellow	NA	rural	female	adult	vaxsjon	1	1_6	-6.68	2015-12-12	09:45:00	string	3	string	0	1201	1201	0	no	no	NA
8	YF7	yellow	NA	rural	female	adult	vaxsjon	1	1_6	-6.68	2015-12-13	12:00:00	string	4	string	0	1201	1201	0	no	no	NA
9	5.16.GT.F.G-Y	green.yellow	NA	rural	female	adult	karlsund	2	2_1	-3.2	2016-12-02	NA	plug	1	NA	1	49	1094	1	no	no	NA
9	5.16.GT.F.G-Y	green.yellow	NA	rural	female	adult	karlsund	2	2_1	-3.2	2016-12-02	NA	plug	2	NA	1	18	188	1	no	no	NA
9	5.16.GT.F.G-Y	green.yellow	NA	rural	female	adult	karlsund	2	2_1	-3.2	2016-12-06	NA	plug	3	NA	1	9	16	1	no	no	NA
9	5.16.GT.F.G-Y	green.yellow	NA	rural	female	adult	karlsund	2	2_1	-3.2	2016-12-14	NA	plug	4	NA	1	10	33	1	no	no	NA
9	5.16.GT.F.G-Y	green.yellow	NA	rural	female	adult	karlsund	2	2_1	-3.2	2016-12-06	NA	string	1	NA	1	1094	49	1	no	no	NA
9	5.16.GT.F.G-Y	green.yellow	NA	rural	female	adult	karlsund	2	2_1	-3.2	2016-12-06	NA	string	2	NA	1	188	18	1	no	no	NA
9	5.16.GT.F.G-Y	green.yellow	NA	rural	female	adult	karlsund	2	2_1	-3.2	2016-12-14	NA	string	3	NA	1	16	9	1	no	no	NA
9	5.16.GT.F.G-Y	green.yellow	NA	rural	female	adult	karlsund	2	2_1	-3.2	2016-12-14	NA	string	4	NA	1	33	10	1	no	no	NA
10	2.17.GT.M.R-G	red.green	NA	urban	male	adult	ekologihuset	2	2_5	-1.6	2017-03-12	NA	plug	1	NA	1	117	1201	0	no	yes	NA
10	2.17.GT.M.R-G	red.green	NA	urban	male	adult	ekologihuset	2	2_5	-1.6	2017-03-13	NA	plug	2	NA	1	103	1201	0	no	yes	NA
10	2.17.GT.M.R-G	red.green	NA	urban	male	adult	ekologihuset	2	2_5	-1.6	2017-03-13	NA	plug	3	NA	1	19	1201	0	no	yes	NA
10	2.17.GT.M.R-G	red.green	NA	urban	male	adult	ekologihuset	2	2_5	-1.6	2017-03-13	NA	plug	4	NA	1	16	1201	0	no	yes	NA
10	2.17.GT.M.R-G	red.green	NA	urban	male	adult	ekologihuset	2	2_5	-1.6	2017-03-11	NA	string	1	NA	0	1201	117	1	no	yes	NA
10	2.17.GT.M.R-G	red.green	NA	urban	male	adult	ekologihuset	2	2_5	-1.6	2017-03-11	NA	string	2	NA	0	1201	103	1	no	yes	NA
10	2.17.GT.M.R-G	red.green	NA	urban	male	adult	ekologihuset	2	2_5	-1.6	2017-03-13	NA	string	3	NA	0	1201	19	1	no	yes	NA
10	2.17.GT.M.R-G	red.green	NA	urban	male	adult	ekologihuset	2	2_5	-1.6	2017-03-13	NA	string	4	NA	0	1201	16	1	no	no	NA
11	UMF5	unringed	NA	urban	female	juv	malmo	1	1_4	0	2015-10-29	NA	plug	1	string	1	184	1201	0	no	yes	NA
11	UMF5	unringed	NA	urban	female	juv	malmo	1	1_4	0	2015-10-31	NA	plug	2	string	1	23	1201	0	no	yes	NA
11	UMF5	unringed	NA	urban	female	juv	malmo	1	1_4	0	2015-11-02	NA	plug	3	string	1	11	1201	0	no	yes	NA
11	UMF5	unringed	NA	urban	female	juv	malmo	1	1_4	0	2015-11-04	NA	plug	4	string	1	14	1201	0	no	yes	NA
11	UMF5	unringed	NA	urban	female	juv	malmo	1	1_4	0	2015-10-29	NA	string	1	string	0	1201	184	1	no	yes	NA
11	UMF5	unringed	NA	urban	female	juv	malmo	1	1_4	0	2015-10-31	NA	string	2	string	0	1201	23	1	no	yes	NA
11	UMF5	unringed	NA	urban	female	juv	malmo	1	1_4	0	2015-11-02	NA	string	3	string	0	1201	11	1	no	yes	NA
11	UMF5	unringed	NA	urban	female	juv	malmo	1	1_4	0	2015-11-04	NA	string	4	string	0	1201	14	1	no	yes	NA
12	2.17.GT.F.B-B	blue.blue	NA	urban	female	adult	ekologihuset	2	2_5	0.4	2017-03-13	NA	plug	1	NA	1	46	240	1	no	yes	NA
12	2.17.GT.F.B-B	blue.blue	NA	urban	female	adult	ekologihuset	2	2_5	0.4	2017-03-18	NA	plug	2	NA	1	38	74	1	no	yes	NA
12	2.17.GT.F.B-B	blue.blue	NA	urban	female	adult	ekologihuset	2	2_5	0.4	2017-03-18	NA	plug	3	NA	1	18	95	1	no	yes	NA
12	2.17.GT.F.B-B	blue.blue	NA	urban	female	adult	ekologihuset	2	2_5	0.4	2017-03-18	NA	plug	4	NA	1	14	60	1	no	yes	NA
12	2.17.GT.F.B-B	blue.blue	NA	urban	female	adult	ekologihuset	2	2_5	0.4	2017-03-18	NA	string	1	NA	1	240	46	1	no	yes	NA
12	2.17.GT.F.B-B	blue.blue	NA	urban	female	adult	ekologihuset	2	2_5	0.4	2017-03-18	NA	string	2	NA	1	74	38	1	no	yes	NA
12	2.17.GT.F.B-B	blue.blue	NA	urban	female	adult	ekologihuset	2	2_5	0.4	2017-03-18	NA	string	3	NA	1	95	18	1	no	yes	NA
12	2.17.GT.F.B-B	blue.blue	NA	urban	female	adult	ekologihuset	2	2_5	0.4	2017-03-18	NA	string	4	NA	1	60	14	1	no	yes	NA
13	PM3	pink	NA	rural	male	adult	backen	1	1_2	0.86	2015-09-30	15:45:00	plug	1	string	0	1201	1201	0	no	yes	NA
13	PM3	pink	NA	rural	male	adult	backen	1	1_2	0.86	2015-10-02	08:45:00	plug	2	string	1	6	1201	0	yes	yes	by_foot
13	PM3	pink	NA	rural	male	adult	backen	1	1_2	0.86	2015-10-03	08:45:00	plug	3	string	0	1201	1201	0	no	yes	NA
13	PM3	pink	NA	rural	male	adult	backen	1	1_2	0.86	2015-10-04	15:10:00	plug	4	string	1	659	1201	0	no	yes	NA
13	PM3	pink	NA	rural	male	adult	backen	1	1_2	0.86	2015-09-30	15:45:00	string	1	string	0	1201	1201	0	no	yes	NA
13	PM3	pink	NA	rural	male	adult	backen	1	1_2	0.86	2015-10-02	08:45:00	string	2	string	0	1201	6	1	no	yes	NA
13	PM3	pink	NA	rural	male	adult	backen	1	1_2	0.86	2015-10-03	08:45:00	string	3	string	0	1201	1201	0	no	yes	NA
13	PM3	pink	NA	rural	male	adult	backen	1	1_2	0.86	2015-10-04	15:10:00	string	4	string	0	1201	659	1	no	yes	NA
14	1.17.GT.M.R	red	NA	rural	male	adult	gaddangen	2	2_4	1.8	2017-02-22	NA	plug	1	NA	0	1201	1201	0	no	no	video_start_only
14	1.17.GT.M.R	red	NA	rural	male	adult	gaddangen	2	2_4	1.8	2017-02-23	NA	plug	2	NA	1	43	709	1	no	no	NA
14	1.17.GT.M.R	red	NA	rural	male	adult	gaddangen	2	2_4	1.8	2017-02-23	NA	plug	3	NA	1	30	210	1	no	no	NA
14	1.17.GT.M.R	red	NA	rural	male	adult	gaddangen	2	2_4	1.8	2017-02-23	NA	plug	4	NA	1	10	80	1	no	no	NA
14	1.17.GT.M.R	red	NA	rural	male	adult	gaddangen	2	2_4	1.8	2017-02-20	NA	string	1	NA	0	1201	1201	0	no	no	video_start_only
14	1.17.GT.M.R	red	NA	rural	male	adult	gaddangen	2	2_4	1.8	2017-02-20	NA	string	2	NA	1	709	43	1	no	no	NA
14	1.17.GT.M.R	red	NA	rural	male	adult	gaddangen	2	2_4	1.8	2017-02-22	NA	string	3	NA	1	210	30	1	no	no	NA
14	1.17.GT.M.R	red	NA	rural	male	adult	gaddangen	2	2_4	1.8	2017-02-22	NA	string	4	NA	1	80	10	1	no	no	NA
15	PPM4	pink.pink	NA	urban	male	adult	ekologihuset	1	1_3	6.2	2015-10-14	13:00:00	plug	1	string	0	1201	1201	0	no	yes	NA
15	PPM4	pink.pink	NA	urban	male	adult	ekologihuset	1	1_3	6.2	2015-10-15	15:00:00	plug	2	string	1	267	1201	0	no	yes	NA
15	PPM4	pink.pink	NA	urban	male	adult	ekologihuset	1	1_3	6.2	2015-10-16	14:00:00	plug	3	string	1	1	1201	0	no	yes	NA
15	PPM4	pink.pink	NA	urban	male	adult	ekologihuset	1	1_3	6.2	2015-10-18	11:30:00	plug	4	string	1	1	1201	0	no	yes	listed_as_0_sec_but_i_write_1_so_that_i_can_log_transform
15	PPM4	pink.pink	NA	urban	male	adult	ekologihuset	1	1_3	6.2	2015-10-14	13:00:00	string	1	string	0	1201	1201	0	no	yes	NA
15	PPM4	pink.pink	NA	urban	male	adult	ekologihuset	1	1_3	6.2	2015-10-15	15:00:00	string	2	string	0	1201	267	1	no	yes	NA
15	PPM4	pink.pink	NA	urban	male	adult	ekologihuset	1	1_3	6.2	2015-10-16	14:00:00	string	3	string	0	1201	1	1	no	yes	NA
15	PPM4	pink.pink	NA	urban	male	adult	ekologihuset	1	1_3	6.2	2015-10-18	11:30:00	string	4	string	0	1201	1	1	no	yes	NA
16	PWM2	pink.white	NA	rural	male	adult	orups_sjukhus	1	1_1	7	2015-09-17	NA	plug	1	string	0	1201	NA	NA	no	yes	NA
16	PWM2	pink.white	NA	rural	male	adult	orups_sjukhus	1	1_1	7	2015-09-18	NA	plug	2	string	1	19	NA	NA	no	yes	NA
16	PWM2	pink.white	NA	rural	male	adult	orups_sjukhus	1	1_1	7	2015-09-20	NA	plug	3	string	1	11	NA	NA	no	yes	NA
16	PWM2	pink.white	NA	rural	male	adult	orups_sjukhus	1	1_1	7	2015-09-21	NA	plug	4	string	1	2	NA	NA	no	yes	NA
16	PWM2	pink.white	NA	rural	male	adult	orups_sjukhus	1	1_1	7	2015-09-17	NA	string	1	string	NA	NA	1201	0	yes	yes	no_tube_invalid_test
16	PWM2	pink.white	NA	rural	male	adult	orups_sjukhus	1	1_1	7	2015-09-18	NA	string	2	string	NA	NA	19	1	yes	yes	no_tube_invalid_test
16	PWM2	pink.white	NA	rural	male	adult	orups_sjukhus	1	1_1	7	2015-09-20	NA	string	3	string	NA	NA	11	1	yes	yes	no_tube_invalid_test
16	PWM2	pink.white	NA	rural	male	adult	orups_sjukhus	1	1_1	7	2015-09-21	NA	string	4	string	NA	NA	2	1	yes	yes	no_tube_invalid_test
17	NBM2	unringed	NA	rural	male	adult	orups_sjukhus	1	1_1	7.8	2015-09-17	NA	plug	1	string	0	1201	NA	NA	yes	yes	suet_ball_available
17	NBM2	unringed	NA	rural	male	adult	orups_sjukhus	1	1_1	7.8	2015-09-18	NA	plug	2	string	1	167	NA	NA	yes	yes	accidental_solution_by_foot
17	NBM2	unringed	NA	rural	male	adult	orups_sjukhus	1	1_1	7.8	2015-09-20	NA	plug	3	string	1	37	NA	NA	no	yes	NA
17	NBM2	unringed	NA	rural	male	adult	orups_sjukhus	1	1_1	7.8	2015-09-21	NA	plug	4	string	1	43	NA	NA	no	yes	NA
17	NBM2	unringed	NA	rural	male	adult	orups_sjukhus	1	1_1	7.8	2015-09-17	NA	string	1	string	NA	NA	1201	0	yes	yes	no_tube_invalid_test
17	NBM2	unringed	NA	rural	male	adult	orups_sjukhus	1	1_1	7.8	2015-09-18	NA	string	2	string	NA	NA	167	1	yes	yes	no_tube_invalid_test
17	NBM2	unringed	NA	rural	male	adult	orups_sjukhus	1	1_1	7.8	2015-09-20	NA	string	3	string	NA	NA	37	1	yes	yes	no_tube_invalid_test
17	NBM2	unringed	NA	rural	male	adult	orups_sjukhus	1	1_1	7.8	2015-09-21	NA	string	4	string	NA	NA	43	1	yes	yes	no_tube_invalid_test
18	PMM5	unringed	NA	urban	female	juv	malmo	1	1_4	12.3	2015-10-29	NA	plug	1	string	0	1201	1201	0	yes	yes	cotton_falls_out_by_itself_at_114_sec
18	PMM5	unringed	NA	urban	female	juv	malmo	1	1_4	12.3	2015-10-31	NA	plug	2	string	0	1201	1201	0	yes	yes	worm_crawled_out_next_to_cotton
18	PMM5	unringed	NA	urban	female	juv	malmo	1	1_4	12.3	2015-11-02	NA	plug	3	string	1	897	662	1	no	yes	NA
18	PMM5	unringed	NA	urban	female	juv	malmo	1	1_4	12.3	2015-11-04	NA	plug	4	string	1	64	247	1	no	yes	NA
18	PMM5	unringed	NA	urban	female	juv	malmo	1	1_4	12.3	2015-10-29	NA	string	1	string	0	1201	1201	0	no	yes	NA
18	PMM5	unringed	NA	urban	female	juv	malmo	1	1_4	12.3	2015-10-31	NA	string	2	string	0	1201	1201	0	no	yes	NA
18	PMM5	unringed	NA	urban	female	juv	malmo	1	1_4	12.3	2015-11-02	NA	string	3	string	1	662	897	1	no	yes	NA
18	PMM5	unringed	NA	urban	female	juv	malmo	1	1_4	12.3	2015-11-04	NA	string	4	string	1	247	64	1	no	yes	NA
19	YLBF2	lightblue.yellow	NA	rural	female	adult	orups_sjukhus	1	1_1	38.6	2015-09-17	NA	plug	1	string	0	1201	NA	NA	no	yes	NA
19	YLBF2	lightblue.yellow	NA	rural	female	adult	orups_sjukhus	1	1_1	38.6	2015-09-18	NA	plug	2	string	1	19	NA	NA	yes	yes	NA
19	YLBF2	lightblue.yellow	NA	rural	female	adult	orups_sjukhus	1	1_1	38.6	2015-09-20	NA	plug	3	string	1	3	NA	NA	no	yes	NA
19	YLBF2	lightblue.yellow	NA	rural	female	adult	orups_sjukhus	1	1_1	38.6	2015-09-21	NA	plug	4	string	1	1	NA	NA	no	yes	NA
19	YLBF2	lightblue.yellow	NA	rural	female	adult	orups_sjukhus	1	1_1	38.6	2015-09-17	NA	string	1	string	NA	NA	1201	0	yes	yes	no_tube_invalid_test
19	YLBF2	lightblue.yellow	NA	rural	female	adult	orups_sjukhus	1	1_1	38.6	2015-09-18	NA	string	2	string	NA	NA	19	1	yes	yes	no_tube_invalid_test
19	YLBF2	lightblue.yellow	NA	rural	female	adult	orups_sjukhus	1	1_1	38.6	2015-09-20	NA	string	3	string	NA	NA	3	1	yes	yes	no_tube_invalid_test
19	YLBF2	lightblue.yellow	NA	rural	female	adult	orups_sjukhus	1	1_1	38.6	2015-09-21	NA	string	4	string	NA	NA	1	1	yes	no	no_tube_invalid_test
20	PSM5	unringed	NA	rural	male	juv	stenstoffa	1	1_4	56.44	2015-10-29	NA	plug	1	string	1	58	1201	0	no	yes	NA
20	PSM5	unringed	NA	rural	male	juv	stenstoffa	1	1_4	56.44	2015-10-31	NA	plug	2	string	1	4	81	1	no	yes	NA
20	PSM5	unringed	NA	rural	male	juv	stenstoffa	1	1_4	56.44	2015-11-02	NA	plug	3	string	1	12	39	1	no	yes	NA
20	PSM5	unringed	NA	rural	male	juv	stenstoffa	1	1_4	56.44	2015-11-04	NA	plug	4	string	1	4	22	1	no	yes	NA
20	PSM5	unringed	NA	rural	male	juv	stenstoffa	1	1_4	56.44	2015-10-29	NA	string	1	string	0	1201	58	1	no	yes	NA
20	PSM5	unringed	NA	rural	male	juv	stenstoffa	1	1_4	56.44	2015-10-31	NA	string	2	string	1	81	4	1	no	yes	NA
20	PSM5	unringed	NA	rural	male	juv	stenstoffa	1	1_4	56.44	2015-11-02	NA	string	3	string	1	39	12	1	no	yes	NA
20	PSM5	unringed	NA	rural	male	juv	stenstoffa	1	1_4	56.44	2015-11-04	NA	string	4	string	1	22	4	1	no	yes	NA
21	OLBF3	orange.lightblue	NA	rural	female	adult	backen	1	1_2	59.4	2015-09-30	15:00:00	plug	1	string	0	1201	1201	0	no	yes	NA
21	OLBF3	orange.lightblue	NA	rural	female	adult	backen	1	1_2	59.4	2015-10-02	08:00:00	plug	2	string	0	1201	1201	0	no	yes	NA
21	OLBF3	orange.lightblue	NA	rural	female	adult	backen	1	1_2	59.4	2015-10-03	08:00:00	plug	3	string	0	1201	1201	0	no	yes	NA
21	OLBF3	orange.lightblue	NA	rural	female	adult	backen	1	1_2	59.4	2015-10-04	15:50:00	plug	4	string	1	292	1201	0	no	yes	NA
21	OLBF3	orange.lightblue	NA	rural	female	adult	backen	1	1_2	59.4	2015-09-30	15:00:00	string	1	string	0	1201	1201	0	no	yes	NA
21	OLBF3	orange.lightblue	NA	rural	female	adult	backen	1	1_2	59.4	2015-10-02	08:00:00	string	2	string	0	1201	1201	0	no	yes	NA
21	OLBF3	orange.lightblue	NA	rural	female	adult	backen	1	1_2	59.4	2015-10-03	08:00:00	string	3	string	0	1201	1201	0	no	yes	NA
21	OLBF3	orange.lightblue	NA	rural	female	adult	backen	1	1_2	59.4	2015-10-04	15:50:00	string	4	string	0	1201	292	1	no	yes	NA
22	PinkPurp	pink.purple	NA	rural	male	adult	linekulsvagen	2	2_3	64.56	2016-12-14	NA	plug	1	NA	0	1201	1201	0	no	no	NA
22	PinkPurp	pink.purple	NA	rural	male	adult	linekulsvagen	2	2_3	64.56	2016-12-15	NA	plug	2	NA	0	1201	1201	0	no	no	NA
22	PinkPurp	pink.purple	NA	rural	male	adult	linekulsvagen	2	2_3	64.56	2016-12-21	NA	plug	3	NA	0	1201	1201	0	no	yes	NA
22	PinkPurp	pink.purple	NA	rural	male	adult	linekulsvagen	2	2_3	64.56	2016-12-23	NA	plug	4	NA	1	540	189	1	no	yes	NA
22	PinkPurp	pink.purple	NA	rural	male	adult	linekulsvagen	2	2_3	64.56	2016-12-14	NA	string	1	NA	0	1201	1201	0	no	no	NA
22	PinkPurp	pink.purple	NA	rural	male	adult	linekulsvagen	2	2_3	64.56	2016-12-15	NA	string	2	NA	0	1201	1201	0	no	no	NA
22	PinkPurp	pink.purple	NA	rural	male	adult	linekulsvagen	2	2_3	64.56	2016-12-23	NA	string	3	NA	0	1201	1201	0	no	yes	NA
22	PinkPurp	pink.purple	NA	rural	male	adult	linekulsvagen	2	2_3	64.56	2016-12-25	NA	string	4	NA	1	189	540	1	no	yes	NA
23	USM5	unringed	NA	rural	male	juv	stenstoffa	1	1_4	76.24	2015-10-29	NA	plug	1	string	1	21	1201	0	no	yes	NA
23	USM5	unringed	NA	rural	male	juv	stenstoffa	1	1_4	76.24	2015-10-31	NA	plug	2	string	1	8	110	1	no	yes	NA
23	USM5	unringed	NA	rural	male	juv	stenstoffa	1	1_4	76.24	2015-11-02	NA	plug	3	string	1	11	86	1	no	yes	NA
23	USM5	unringed	NA	rural	male	juv	stenstoffa	1	1_4	76.24	2015-11-04	NA	plug	4	string	1	49	20	1	yes	yes	has_one_mealworm_in_beak_at_start
23	USM5	unringed	NA	rural	male	juv	stenstoffa	1	1_4	76.24	2015-10-29	NA	string	1	string	0	1201	21	1	no	yes	NA
23	USM5	unringed	NA	rural	male	juv	stenstoffa	1	1_4	76.24	2015-10-31	NA	string	2	string	1	110	8	1	no	yes	NA
23	USM5	unringed	NA	rural	male	juv	stenstoffa	1	1_4	76.24	2015-11-02	NA	string	3	string	1	86	11	1	no	yes	NA
23	USM5	unringed	NA	rural	male	juv	stenstoffa	1	1_4	76.24	2015-11-04	NA	string	4	string	1	20	49	1	no	yes	NA
24	PPF7	pink.pink	NA	rural	female	adult	vaxsjon	1	1_6	152.28	2015-12-10	08:45:00	plug	1	string	0	1201	1201	0	no	no	NA
24	PPF7	pink.pink	NA	rural	female	adult	vaxsjon	1	1_6	152.28	2015-12-11	NA	plug	2	string	0	1201	1201	0	no	no	NA
24	PPF7	pink.pink	NA	rural	female	adult	vaxsjon	1	1_6	152.28	2015-12-12	09:00:00	plug	3	string	0	1201	1201	0	no	no	NA
24	PPF7	pink.pink	NA	rural	female	adult	vaxsjon	1	1_6	152.28	2015-12-13	12:45:00	plug	4	string	0	1201	1201	0	no	no	NA
24	PPF7	pink.pink	NA	rural	female	adult	vaxsjon	1	1_6	152.28	2015-12-10	08:45:00	string	1	string	0	1201	1201	0	no	no	NA
24	PPF7	pink.pink	NA	rural	female	adult	vaxsjon	1	1_6	152.28	2015-12-11	NA	string	2	string	0	1201	1201	0	no	no	NA
24	PPF7	pink.pink	NA	rural	female	adult	vaxsjon	1	1_6	152.28	2015-12-12	09:00:00	string	3	string	0	1201	1201	0	no	no	NA
24	PPF7	pink.pink	NA	rural	female	adult	vaxsjon	1	1_6	152.28	2015-12-13	12:45:00	string	4	string	0	1201	1201	0	no	no	NA
25	BF4	blue	NA	urban	female	juv	ekologihuset	1	1_3	231.06	2015-10-14	14:30:00	plug	1	string	1	64	1201	0	no	yes	NA
25	BF4	blue	NA	urban	female	juv	ekologihuset	1	1_3	231.06	2015-10-15	13:40:00	plug	2	string	1	36	1201	0	no	yes	NA
25	BF4	blue	NA	urban	female	juv	ekologihuset	1	1_3	231.06	2015-10-16	15:00:00	plug	3	string	1	13	1201	0	no	yes	NA
25	BF4	blue	NA	urban	female	juv	ekologihuset	1	1_3	231.06	2015-10-18	10:30:00	plug	4	string	1	1	1201	0	no	yes	NA
25	BF4	blue	NA	urban	female	juv	ekologihuset	1	1_3	231.06	2015-10-14	14:30:00	string	1	string	0	1201	64	1	no	yes	NA
25	BF4	blue	NA	urban	female	juv	ekologihuset	1	1_3	231.06	2015-10-15	13:40:00	string	2	string	0	1201	36	1	no	yes	NA
25	BF4	blue	NA	urban	female	juv	ekologihuset	1	1_3	231.06	2015-10-16	15:00:00	string	3	string	0	1201	13	1	no	yes	NA
25	BF4	blue	NA	urban	female	juv	ekologihuset	1	1_3	231.06	2015-10-18	10:30:00	string	4	string	0	1201	1	1	no	no	video_file_damaged
26	LGYM4	yellow.lightgreen	NA	urban	male	juv	ekologihuset	1	1_3	325.52	2015-10-14	15:15:00	plug	1	string	1	493	1201	0	no	yes	NA
26	LGYM4	yellow.lightgreen	NA	urban	male	juv	ekologihuset	1	1_3	325.52	2015-10-15	13:00:00	plug	2	string	1	48	1201	0	no	yes	NA
26	LGYM4	yellow.lightgreen	NA	urban	male	juv	ekologihuset	1	1_3	325.52	2015-10-16	14:30:00	plug	3	string	1	197	1201	0	no	yes	NA
26	LGYM4	yellow.lightgreen	NA	urban	male	juv	ekologihuset	1	1_3	325.52	2015-10-18	10:00:00	plug	4	string	1	71	1201	0	no	yes	NA
26	LGYM4	yellow.lightgreen	NA	urban	male	juv	ekologihuset	1	1_3	325.52	2015-10-14	15:15:00	string	1	string	0	1201	493	1	no	yes	NA
26	LGYM4	yellow.lightgreen	NA	urban	male	juv	ekologihuset	1	1_3	325.52	2015-10-15	13:00:00	string	2	string	0	1201	48	1	no	yes	NA
26	LGYM4	yellow.lightgreen	NA	urban	male	juv	ekologihuset	1	1_3	325.52	2015-10-16	14:30:00	string	3	string	0	1201	197	1	no	yes	NA
26	LGYM4	yellow.lightgreen	NA	urban	male	juv	ekologihuset	1	1_3	325.52	2015-10-18	10:00:00	string	4	string	0	1201	71	1	no	yes	NA
27	6.16.GT.F.B	blue.blue	NA	urban	female	juv	ekologihuset	2	2_2	391.3	2016-12-02	NA	plug	1	NA	0	1201	1201	0	no	no	NA
27	6.16.GT.F.B	blue.blue	NA	urban	female	juv	ekologihuset	2	2_2	391.3	2016-12-02	NA	plug	2	NA	0	1201	24	1	no	no	NA
27	6.16.GT.F.B	blue.blue	NA	urban	female	juv	ekologihuset	2	2_2	391.3	2016-12-14	NA	plug	3	NA	0	1201	10	1	no	no	NA
27	6.16.GT.F.B	blue.blue	NA	urban	female	juv	ekologihuset	2	2_2	391.3	2016-12-14	NA	plug	4	NA	0	1201	19	1	no	no	NA
27	6.16.GT.F.B	blue.blue	NA	urban	female	juv	ekologihuset	2	2_2	391.3	2016-12-06	NA	string	1	NA	0	1201	1201	0	no	no	listed_as_successful_but_with_latency_1200_in_data_file
27	6.16.GT.F.B	blue.blue	NA	urban	female	juv	ekologihuset	2	2_2	391.3	2016-12-14	NA	string	2	NA	1	24	1201	0	no	no	NA
27	6.16.GT.F.B	blue.blue	NA	urban	female	juv	ekologihuset	2	2_2	391.3	2016-12-14	NA	string	3	NA	1	10	1201	0	no	no	NA
27	6.16.GT.F.B	blue.blue	NA	urban	female	juv	ekologihuset	2	2_2	391.3	2016-12-15	NA	string	4	NA	1	19	1201	0	no	no	NA
28	LBWF3	lightblue.white	NA	rural	female	adult	backen	1	1_2	431.8	2015-09-30	16:30:00	plug	1	string	0	1201	1201	0	no	yes	NA
28	LBWF3	lightblue.white	NA	rural	female	adult	backen	1	1_2	431.8	2015-10-02	09:30:00	plug	2	string	1	915	1201	0	yes	yes	accidental_solution_by_foot
28	LBWF3	lightblue.white	NA	rural	female	adult	backen	1	1_2	431.8	2015-10-03	09:30:00	plug	3	string	1	53	1201	0	no	yes	NA
28	LBWF3	lightblue.white	NA	rural	female	adult	backen	1	1_2	431.8	2015-10-04	14:30:00	plug	4	string	1	2	232	1	no	yes	NA
28	LBWF3	lightblue.white	NA	rural	female	adult	backen	1	1_2	431.8	2015-09-30	16:30:00	string	1	string	0	1201	1201	0	no	yes	NA
28	LBWF3	lightblue.white	NA	rural	female	adult	backen	1	1_2	431.8	2015-10-02	09:30:00	string	2	string	0	1201	915	1	no	yes	NA
28	LBWF3	lightblue.white	NA	rural	female	adult	backen	1	1_2	431.8	2015-10-03	09:30:00	string	3	string	0	1201	53	1	no	yes	NA
28	LBWF3	lightblue.white	NA	rural	female	adult	backen	1	1_2	431.8	2015-10-04	14:30:00	string	4	string	1	232	2	1	yes	yes	pulls_string_up_but_loses_worm
29	GM6	green	NA	urban	male	adult	ekologihuset	1	1_5	449.42	2015-11-25	NA	plug	1	string	0	1201	1201	0	no	yes	NA
29	GM6	green	NA	urban	male	adult	ekologihuset	1	1_5	449.42	2015-11-27	NA	plug	2	string	0	1201	1201	0	no	yes	NA
29	GM6	green	NA	urban	male	adult	ekologihuset	1	1_5	449.42	2015-11-29	NA	plug	3	string	0	1201	1201	0	no	yes	NA
29	GM6	green	NA	urban	male	adult	ekologihuset	1	1_5	449.42	2015-11-30	NA	plug	4	string	0	1201	1201	0	no	yes	NA
29	GM6	green	NA	urban	male	adult	ekologihuset	1	1_5	449.42	2015-11-25	NA	string	1	string	0	1201	1201	0	no	yes	NA
29	GM6	green	NA	urban	male	adult	ekologihuset	1	1_5	449.42	2015-11-27	NA	string	2	string	0	1201	1201	0	no	yes	NA
29	GM6	green	NA	urban	male	adult	ekologihuset	1	1_5	449.42	2015-11-29	NA	string	3	string	0	1201	1201	0	no	yes	NA
29	GM6	green	NA	urban	male	adult	ekologihuset	1	1_5	449.42	2015-11-30	NA	string	4	string	0	1201	1201	0	no	no	NA
30	PMF5	unringed	NA	urban	female	adult	malmo	1	1_4	545.82	2015-10-29	NA	plug	1	string	0	1201	1201	0	yes	yes	accidental_solution_by_foot_at_738_sec_doesnt_eat_worm_afterward
30	PMF5	unringed	NA	urban	female	adult	malmo	1	1_4	545.82	2015-10-31	NA	plug	2	string	0	1201	1201	0	no	yes	NA
30	PMF5	unringed	NA	urban	female	adult	malmo	1	1_4	545.82	2015-11-02	NA	plug	3	string	0	1201	1201	0	no	yes	NA
30	PMF5	unringed	NA	urban	female	adult	malmo	1	1_4	545.82	2015-11-04	NA	plug	4	string	0	1201	71	1	no	yes	NA
30	PMF5	unringed	NA	urban	female	adult	malmo	1	1_4	545.82	2015-10-29	NA	string	1	string	0	1201	1201	0	no	yes	NA
30	PMF5	unringed	NA	urban	female	adult	malmo	1	1_4	545.82	2015-10-31	NA	string	2	string	0	1201	1201	0	no	yes	NA
30	PMF5	unringed	NA	urban	female	adult	malmo	1	1_4	545.82	2015-11-02	NA	string	3	string	0	1201	1201	0	no	yes	NA
30	PMF5	unringed	NA	urban	female	adult	malmo	1	1_4	545.82	2015-11-04	NA	string	4	string	1	71	1201	0	no	yes	NA
31	2KX55069	blue	1	urban	female	juv	ekologihuset	3	3_1	-298	2021-09-09	11:07:00	plug	1	plug	0	1201	1201	0	no	yes	NA
31	2KX55069	blue	1	urban	female	juv	ekologihuset	3	3_1	-298	2021-09-10	14:58:00	plug	2	plug	0	1201	1201	0	no	yes	NA
31	2KX55069	blue	1	urban	female	juv	ekologihuset	3	3_1	-298	2021-09-12	10:55:00	plug	3	plug	0	1201	1201	0	no	yes	NA
31	2KX55069	blue	1	urban	female	juv	ekologihuset	3	3_1	-298	2021-09-13	14:20:00	plug	4	plug	0	1201	1201	0	no	yes	NA
31	2KX55069	blue	1	urban	female	juv	ekologihuset	3	3_1	-298	2021-09-09	11:07:00	string	1	plug	0	1201	1201	0	yes	yes	worm_fell_out
31	2KX55069	blue	1	urban	female	juv	ekologihuset	3	3_1	-298	2021-09-10	14:58:00	string	2	plug	0	1201	1201	0	no	yes	NA
31	2KX55069	blue	1	urban	female	juv	ekologihuset	3	3_1	-298	2021-09-12	10:55:00	string	3	plug	0	1201	1201	0	no	yes	NA
31	2KX55069	blue	1	urban	female	juv	ekologihuset	3	3_1	-298	2021-09-13	14:20:00	string	4	plug	0	1201	1201	0	no	yes	NA
32	2KX55068	lilac	2	urban	male	juv	ekologihuset	3	3_1	28	2021-09-10	10:16:00	plug	1	plug	0	1201	1201	0	no	yes	NA
32	2KX55068	lilac	2	urban	male	juv	ekologihuset	3	3_1	28	2021-09-11	13:37:00	plug	2	plug	0	1201	40	1	no	yes	NA
32	2KX55068	lilac	2	urban	male	juv	ekologihuset	3	3_1	28	2021-09-12	15:04:00	plug	3	plug	0	1201	57	1	no	yes	NA
32	2KX55068	lilac	2	urban	male	juv	ekologihuset	3	3_1	28	2021-09-14	10:55:00	plug	4	plug	0	1201	56	1	no	yes	NA
32	2KX55068	lilac	2	urban	male	juv	ekologihuset	3	3_1	28	2021-09-10	10:16:00	string	1	plug	0	1201	1201	0	yes	yes	worm_fell_out
32	2KX55068	lilac	2	urban	male	juv	ekologihuset	3	3_1	28	2021-09-11	13:37:00	string	2	plug	1	40	1201	0	no	yes	NA
32	2KX55068	lilac	2	urban	male	juv	ekologihuset	3	3_1	28	2021-09-12	15:04:00	string	3	plug	1	57	1201	0	no	yes	NA
32	2KX55068	lilac	2	urban	male	juv	ekologihuset	3	3_1	28	2021-09-14	10:55:00	string	4	plug	1	56	1201	0	no	yes	NA
33	2KX55070	black	3	urban	male	adult	ekologihuset	3	3_1	1241	2021-09-09	15:07:00	plug	1	plug	0	1201	1201	0	no	yes	NA
33	2KX55070	black	3	urban	male	adult	ekologihuset	3	3_1	1241	2021-09-11	11:21:00	plug	2	plug	1	21	627	1	no	yes	NA
33	2KX55070	black	3	urban	male	adult	ekologihuset	3	3_1	1241	2021-09-13	09:37:00	plug	3	plug	1	223	50	1	no	yes	much_cotton_in_tube
33	2KX55070	black	3	urban	male	adult	ekologihuset	3	3_1	1241	2021-09-14	14:38:00	plug	4	plug	1	63	184	1	no	yes	NA
33	2KX55070	black	3	urban	male	adult	ekologihuset	3	3_1	1241	2021-09-09	15:07:00	string	1	plug	0	1201	1201	0	yes	yes	worm_fell_out
33	2KX55070	black	3	urban	male	adult	ekologihuset	3	3_1	1241	2021-09-11	11:21:00	string	2	plug	1	627	21	1	yes	yes	reaches_down_to_bowl
33	2KX55070	black	3	urban	male	adult	ekologihuset	3	3_1	1241	2021-09-13	09:37:00	string	3	plug	1	50	223	1	yes	yes	flies_out_with_string_takes_worm_outside
33	2KX55070	black	3	urban	male	adult	ekologihuset	3	3_1	1241	2021-09-14	14:38:00	string	4	plug	1	184	63	1	yes	yes	pulls_out_string_takes_worm_outside
34	2KX55071	unringed	4	urban	female	juv	ekologihuset	3	3_1	-251	2021-09-09	10:13:00	plug	1	plug	0	1201	1201	0	no	yes	NA
34	2KX55071	unringed	4	urban	female	juv	ekologihuset	3	3_1	-251	2021-09-10	14:09:00	plug	2	plug	0	1201	748	1	no	yes	NA
34	2KX55071	unringed	4	urban	female	juv	ekologihuset	3	3_1	-251	2021-09-12	11:55:00	plug	3	plug	0	1201	226	1	no	yes	NA
34	2KX55071	unringed	4	urban	female	juv	ekologihuset	3	3_1	-251	2021-09-13	15:16:00	plug	4	plug	0	1201	327	1	no	yes	NA
34	2KX55071	unringed	4	urban	female	juv	ekologihuset	3	3_1	-251	2021-09-09	10:13:00	string	1	plug	0	1201	1201	0	no	yes	NA
34	2KX55071	unringed	4	urban	female	juv	ekologihuset	3	3_1	-251	2021-09-10	14:09:00	string	2	plug	1	748	1201	0	no	yes	NA
34	2KX55071	unringed	4	urban	female	juv	ekologihuset	3	3_1	-251	2021-09-12	11:55:00	string	3	plug	1	226	1201	0	no	yes	NA
34	2KX55071	unringed	4	urban	female	juv	ekologihuset	3	3_1	-251	2021-09-13	15:16:00	string	4	plug	1	327	1201	0	yes	yes	pulls_up_string_but_loses_worm
35	2KX55066	orange	5	urban	male	juv	ekologihuset	3	3_1	12	2021-09-10	11:04:00	plug	1	plug	1	161	1201	0	yes	yes	with_foot
35	2KX55066	orange	5	urban	male	juv	ekologihuset	3	3_1	12	2021-09-11	14:07:00	plug	2	plug	1	132	1201	0	no	yes	NA
35	2KX55066	orange	5	urban	male	juv	ekologihuset	3	3_1	12	2021-09-12	14:32:00	plug	3	plug	1	42	1201	0	no	yes	NA
35	2KX55066	orange	5	urban	male	juv	ekologihuset	3	3_1	12	2021-09-14	10:27:00	plug	4	plug	1	41	614	1	no	yes	NA
35	2KX55066	orange	5	urban	male	juv	ekologihuset	3	3_1	12	2021-09-10	11:04:00	string	1	plug	0	1201	161	1	yes	yes	worm_fell_out
35	2KX55066	orange	5	urban	male	juv	ekologihuset	3	3_1	12	2021-09-11	14:07:00	string	2	plug	0	1201	132	1	no	yes	NA
35	2KX55066	orange	5	urban	male	juv	ekologihuset	3	3_1	12	2021-09-12	14:32:00	string	3	plug	0	1201	42	1	no	yes	NA
35	2KX55066	orange	5	urban	male	juv	ekologihuset	3	3_1	12	2021-09-14	10:27:00	string	4	plug	1	614	41	1	yes	yes	pulls_up_string_shakes_worm_out
36	2KX55067	green	6	urban	male	adult	ekologihuset	3	3_1	74	2021-09-09	14:05:00	plug	1	plug	0	1201	1201	0	no	yes	NA
36	2KX55067	green	6	urban	male	adult	ekologihuset	3	3_1	74	2021-09-11	10:43:00	plug	2	plug	0	1201	1201	0	yes	yes	worm_crawled_out_next_to_cotton
36	2KX55067	green	6	urban	male	adult	ekologihuset	3	3_1	74	2021-09-13	09:55:00	plug	3	plug	0	1201	1201	0	no	yes	NA
36	2KX55067	green	6	urban	male	adult	ekologihuset	3	3_1	74	2021-09-14	15:00:00	plug	4	plug	0	1201	1201	0	no	yes	NA
36	2KX55067	green	6	urban	male	adult	ekologihuset	3	3_1	74	2021-09-09	14:05:00	string	1	plug	0	1201	1201	0	no	yes	NA
36	2KX55067	green	6	urban	male	adult	ekologihuset	3	3_1	74	2021-09-11	10:43:00	string	2	plug	0	1201	1201	0	no	yes	NA
36	2KX55067	green	6	urban	male	adult	ekologihuset	3	3_1	74	2021-09-13	09:55:00	string	3	plug	0	1201	1201	0	no	yes	NA
36	2KX55067	green	6	urban	male	adult	ekologihuset	3	3_1	74	2021-09-14	15:00:00	string	4	plug	0	1201	1201	0	no	yes	NA
37	2KX55072	lilac.white	6	rural	male	adult	gaddangen	3	3_2	186	2021-10-14	10:22:00	plug	1	plug	1	295	762	1	yes	yes	with_foot
37	2KX55072	lilac.white	6	rural	male	adult	gaddangen	3	3_2	186	2021-10-15	12:12:00	plug	2	plug	1	101	69	1	no	yes	NA
37	2KX55072	lilac.white	6	rural	male	adult	gaddangen	3	3_2	186	2021-10-16	14:04:00	plug	3	plug	1	29	53	1	no	yes	NA
37	2KX55072	lilac.white	6	rural	male	adult	gaddangen	3	3_2	186	2021-10-17	14:14:00	plug	4	plug	1	11	360	1	no	yes	NA
37	2KX55072	lilac.white	6	rural	male	adult	gaddangen	3	3_2	186	2021-10-14	10:22:00	string	1	plug	1	762	295	1	yes	yes	pulls_up_string_shakes_worm_out
37	2KX55072	lilac.white	6	rural	male	adult	gaddangen	3	3_2	186	2021-10-15	12:12:00	string	2	plug	1	69	101	1	no	yes	NA
37	2KX55072	lilac.white	6	rural	male	adult	gaddangen	3	3_2	186	2021-10-16	14:04:00	string	3	plug	1	53	29	1	yes	yes	pulls_up_string_shakes_worm_out
37	2KX55072	lilac.white	6	rural	male	adult	gaddangen	3	3_2	186	2021-10-17	14:14:00	string	4	plug	1	360	11	1	no	yes	NA
38	2KX55073	orange.red	5	rural	female	juv	gaddangen	3	3_2	38	2021-10-06	14:09:00	plug	1	plug	0	1201	1201	0	no	yes	NA
38	2KX55073	orange.red	5	rural	female	juv	gaddangen	3	3_2	38	2021-10-08	10:50:00	plug	2	plug	0	1201	680	1	no	yes	NA
38	2KX55073	orange.red	5	rural	female	juv	gaddangen	3	3_2	38	2021-10-09	14:41:00	plug	3	plug	1	193	51	1	yes	yes	lost_worm
38	2KX55073	orange.red	5	rural	female	juv	gaddangen	3	3_2	38	2021-10-11	10:17:00	plug	4	plug	1	24	37	1	no	yes	NA
38	2KX55073	orange.red	5	rural	female	juv	gaddangen	3	3_2	38	2021-10-06	14:09:00	string	1	plug	0	1201	1201	0	no	yes	NA
38	2KX55073	orange.red	5	rural	female	juv	gaddangen	3	3_2	38	2021-10-08	10:50:00	string	2	plug	1	680	1201	0	no	yes	NA
38	2KX55073	orange.red	5	rural	female	juv	gaddangen	3	3_2	38	2021-10-09	14:41:00	string	3	plug	1	51	193	1	no	yes	NA
38	2KX55073	orange.red	5	rural	female	juv	gaddangen	3	3_2	38	2021-10-11	10:17:00	string	4	plug	1	37	24	1	no	yes	NA
39	2KX55074	white.blue	2	rural	female	adult	gaddangen	3	3_2	83	2021-10-14	10:55:00	plug	1	plug	1	102	551	1	no	yes	NA
39	2KX55074	white.blue	2	rural	female	adult	gaddangen	3	3_2	83	2021-10-15	11:58:00	plug	2	plug	1	44	47	1	no	yes	NA
39	2KX55074	white.blue	2	rural	female	adult	gaddangen	3	3_2	83	2021-10-16	14:15:00	plug	3	plug	1	25	66	1	no	yes	NA
39	2KX55074	white.blue	2	rural	female	adult	gaddangen	3	3_2	83	2021-10-17	14:33:00	plug	4	plug	1	45	107	1	no	yes	NA
39	2KX55074	white.blue	2	rural	female	adult	gaddangen	3	3_2	83	2021-10-14	10:55:00	string	1	plug	1	551	102	1	no	yes	NA
39	2KX55074	white.blue	2	rural	female	adult	gaddangen	3	3_2	83	2021-10-15	11:58:00	string	2	plug	1	47	44	1	no	yes	NA
39	2KX55074	white.blue	2	rural	female	adult	gaddangen	3	3_2	83	2021-10-16	14:15:00	string	3	plug	1	66	25	1	no	yes	NA
39	2KX55074	white.blue	2	rural	female	adult	gaddangen	3	3_2	83	2021-10-17	14:33:00	string	4	plug	1	107	45	1	no	yes	NA
40	2KX55075	orange.blue	1	rural	male	juv	gaddangen	3	3_2	1184	2021-10-06	11:11:00	plug	1	plug	0	1201	1201	0	no	yes	NA
40	2KX55075	orange.blue	1	rural	male	juv	gaddangen	3	3_2	1184	2021-10-07	10:14:00	plug	2	plug	0	1201	1201	0	no	yes	NA
40	2KX55075	orange.blue	1	rural	male	juv	gaddangen	3	3_2	1184	2021-10-08	13:40:00	plug	3	plug	0	1201	1201	0	no	yes	NA
40	2KX55075	orange.blue	1	rural	male	juv	gaddangen	3	3_2	1184	2021-10-10	13:45:00	plug	4	plug	0	1201	1201	0	no	yes	NA
40	2KX55075	orange.blue	1	rural	male	juv	gaddangen	3	3_2	1184	2021-10-06	11:11:00	string	1	plug	0	1201	1201	0	no	yes	NA
40	2KX55075	orange.blue	1	rural	male	juv	gaddangen	3	3_2	1184	2021-10-07	10:14:00	string	2	plug	0	1201	1201	0	no	yes	NA
40	2KX55075	orange.blue	1	rural	male	juv	gaddangen	3	3_2	1184	2021-10-08	13:40:00	string	3	plug	0	1201	1201	0	no	yes	NA
40	2KX55075	orange.blue	1	rural	male	juv	gaddangen	3	3_2	1184	2021-10-10	13:45:00	string	4	plug	0	1201	1201	0	no	yes	NA
41	2KX55076	red.orange	3	rural	female	juv	gaddangen	3	3_2	53	2021-10-06	10:14:00	plug	1	plug	0	1201	1201	0	no	yes	NA
41	2KX55076	red.orange	3	rural	female	juv	gaddangen	3	3_2	53	2021-10-07	11:17:00	plug	2	plug	0	1201	1201	0	no	yes	NA
41	2KX55076	red.orange	3	rural	female	juv	gaddangen	3	3_2	53	2021-10-08	14:35:00	plug	3	plug	0	1201	1201	0	no	yes	NA
41	2KX55076	red.orange	3	rural	female	juv	gaddangen	3	3_2	53	2021-10-10	13:07:00	plug	4	plug	0	1201	1201	0	no	yes	NA
41	2KX55076	red.orange	3	rural	female	juv	gaddangen	3	3_2	53	2021-10-06	10:14:00	string	1	plug	0	1201	1201	0	no	yes	NA
41	2KX55076	red.orange	3	rural	female	juv	gaddangen	3	3_2	53	2021-10-07	11:17:00	string	2	plug	0	1201	1201	0	no	yes	NA
41	2KX55076	red.orange	3	rural	female	juv	gaddangen	3	3_2	53	2021-10-08	14:35:00	string	3	plug	0	1201	1201	0	yes	yes	fell_in_tube_ate_the_worm
41	2KX55076	red.orange	3	rural	female	juv	gaddangen	3	3_2	53	2021-10-10	13:07:00	string	4	plug	0	1201	1201	0	yes	yes	shook_worm_out_without_pulling_string_up
42	2KX55077	white.white	4	rural	male	adult	gaddangen	3	3_2	-84	2021-10-06	15:11:00	plug	1	plug	0	1201	445	1	no	yes	NA
42	2KX55077	white.white	4	rural	male	adult	gaddangen	3	3_2	-84	2021-10-08	10:11:00	plug	2	plug	0	1201	37	1	no	yes	NA
42	2KX55077	white.white	4	rural	male	adult	gaddangen	3	3_2	-84	2021-10-09	13:54:00	plug	3	plug	0	1201	34	1	no	yes	NA
42	2KX55077	white.white	4	rural	male	adult	gaddangen	3	3_2	-84	2021-10-11	10:28:00	plug	4	plug	0	1201	17	1	no	yes	NA
42	2KX55077	white.white	4	rural	male	adult	gaddangen	3	3_2	-84	2021-10-06	15:11:00	string	1	plug	1	445	1201	0	no	yes	NA
42	2KX55077	white.white	4	rural	male	adult	gaddangen	3	3_2	-84	2021-10-08	10:11:00	string	2	plug	1	37	1201	0	yes	yes	pulls_up_string_loses_worm
42	2KX55077	white.white	4	rural	male	adult	gaddangen	3	3_2	-84	2021-10-09	13:54:00	string	3	plug	1	34	1201	0	yes	yes	pulls_up_string_loses_worm
42	2KX55077	white.white	4	rural	male	adult	gaddangen	3	3_2	-84	2021-10-11	10:28:00	string	4	plug	1	17	1201	0	no	yes	NA
43	2KX55078	pink	1	urban	male	adult	linero	3	3_3	12	2021-10-28	10:38:00	plug	1	string	0	1201	1201	0	no	yes	NA
43	2KX55078	pink	1	urban	male	adult	linero	3	3_3	12	2021-10-29	13:54:00	plug	2	string	0	1201	1201	0	no	yes	NA
43	2KX55078	pink	1	urban	male	adult	linero	3	3_3	12	2021-10-30	14:45:00	plug	3	string	0	1201	1201	0	no	yes	NA
43	2KX55078	pink	1	urban	male	adult	linero	3	3_3	12	2021-11-01	10:14:00	plug	4	string	0	1201	1201	0	no	yes	NA
43	2KX55078	pink	1	urban	male	adult	linero	3	3_3	12	2021-10-28	10:38:00	string	1	string	0	1201	1201	0	no	yes	NA
43	2KX55078	pink	1	urban	male	adult	linero	3	3_3	12	2021-10-29	13:54:00	string	2	string	0	1201	1201	0	no	yes	NA
43	2KX55078	pink	1	urban	male	adult	linero	3	3_3	12	2021-10-30	14:45:00	string	3	string	0	1201	1201	0	no	yes	NA
43	2KX55078	pink	1	urban	male	adult	linero	3	3_3	12	2021-11-01	10:14:00	string	4	string	0	1201	1201	0	no	yes	NA
44	2KX55079	red.red	5	urban	female	adult	linero	3	3_3	NA	2021-11-08	10:23:00	plug	1	string	0	1201	1201	0	no	yes	NA
44	2KX55079	red.red	5	urban	female	adult	linero	3	3_3	NA	2021-11-09	11:37:00	plug	2	string	1	103	1201	0	yes	yes	doesnt_find_worm_in_cotton
44	2KX55079	red.red	5	urban	female	adult	linero	3	3_3	NA	2021-11-10	14:09:00	plug	3	string	0	1201	526	1	no	yes	NA
44	2KX55079	red.red	5	urban	female	adult	linero	3	3_3	NA	2021-11-11	14:39:00	plug	4	string	0	1201	53	1	no	yes	NA
44	2KX55079	red.red	5	urban	female	adult	linero	3	3_3	NA	2021-11-08	10:23:00	string	1	string	0	1201	1201	0	no	yes	NA
44	2KX55079	red.red	5	urban	female	adult	linero	3	3_3	NA	2021-11-09	11:37:00	string	2	string	0	1201	103	1	no	yes	NA
44	2KX55079	red.red	5	urban	female	adult	linero	3	3_3	NA	2021-11-10	14:09:00	string	3	string	1	526	1201	0	no	yes	NA
44	2KX55079	red.red	5	urban	female	adult	linero	3	3_3	NA	2021-11-11	14:39:00	string	4	string	1	53	1201	0	no	yes	NA
45	2KX55080	green.green	3	urban	male	adult	linero	3	3_3	1711	2021-10-27	14:37:00	plug	1	string	0	1201	1201	0	no	yes	NA
45	2KX55080	green.green	3	urban	male	adult	linero	3	3_3	1711	2021-10-28	14:49:00	plug	2	string	0	1201	1201	0	no	yes	NA
45	2KX55080	green.green	3	urban	male	adult	linero	3	3_3	1711	2021-10-30	11:43:00	plug	3	string	0	1201	1201	0	no	yes	NA
45	2KX55080	green.green	3	urban	male	adult	linero	3	3_3	1711	2021-10-31	11:26:00	plug	4	string	0	1201	1201	0	no	yes	NA
45	2KX55080	green.green	3	urban	male	adult	linero	3	3_3	1711	2021-10-27	14:37:00	string	1	string	0	1201	1201	0	no	yes	NA
45	2KX55080	green.green	3	urban	male	adult	linero	3	3_3	1711	2021-10-28	14:49:00	string	2	string	0	1201	1201	0	no	yes	NA
45	2KX55080	green.green	3	urban	male	adult	linero	3	3_3	1711	2021-10-30	11:43:00	string	3	string	0	1201	1201	0	no	yes	NA
45	2KX55080	green.green	3	urban	male	adult	linero	3	3_3	1711	2021-10-31	11:26:00	string	4	string	0	1201	1201	0	no	yes	NA
46	2KX55081	orange.red	2	urban	female	juv	linero	3	3_3	674	2021-10-29	10:43:00	plug	1	string	0	1201	557	1	no	yes	NA
46	2KX55081	orange.red	2	urban	female	juv	linero	3	3_3	674	2021-10-30	11:05:00	plug	2	string	0	1201	99	1	no	yes	NA
46	2KX55081	orange.red	2	urban	female	juv	linero	3	3_3	674	2021-10-31	12:13:00	plug	3	string	0	1201	56	1	no	yes	NA
46	2KX55081	orange.red	2	urban	female	juv	linero	3	3_3	674	2021-11-01	10:14:00	plug	4	string	1	1112	27	1	no	yes	NA
46	2KX55081	orange.red	2	urban	female	juv	linero	3	3_3	674	2021-10-29	10:43:00	string	1	string	1	557	1201	0	no	yes	NA
46	2KX55081	orange.red	2	urban	female	juv	linero	3	3_3	674	2021-10-30	11:05:00	string	2	string	1	99	1201	0	no	yes	NA
46	2KX55081	orange.red	2	urban	female	juv	linero	3	3_3	674	2021-10-31	12:13:00	string	3	string	1	56	1201	0	no	yes	NA
46	2KX55081	orange.red	2	urban	female	juv	linero	3	3_3	674	2021-11-01	10:14:00	string	4	string	1	27	1112	1	no	yes	NA
47	2KX55082	white.blue	4	urban	female	adult	linero	3	3_3	51	2021-11-08	11:17:00	plug	1	string	0	1201	1201	0	no	yes	NA
47	2KX55082	white.blue	4	urban	female	adult	linero	3	3_3	51	2021-11-09	10:46:00	plug	2	string	0	1201	929	1	no	yes	NA
47	2KX55082	white.blue	4	urban	female	adult	linero	3	3_3	51	2021-11-10	14:55:00	plug	3	string	1	595	38	1	no	yes	NA
47	2KX55082	white.blue	4	urban	female	adult	linero	3	3_3	51	2021-11-11	14:18:00	plug	4	string	1	74	17	1	yes	yes	lost_worm
47	2KX55082	white.blue	4	urban	female	adult	linero	3	3_3	51	2021-11-08	11:17:00	string	1	string	0	1201	1201	0	no	yes	NA
47	2KX55082	white.blue	4	urban	female	adult	linero	3	3_3	51	2021-11-09	10:46:00	string	2	string	1	929	1201	0	no	yes	NA
47	2KX55082	white.blue	4	urban	female	adult	linero	3	3_3	51	2021-11-10	14:55:00	string	3	string	1	38	595	1	no	yes	NA
47	2KX55082	white.blue	4	urban	female	adult	linero	3	3_3	51	2021-11-11	14:18:00	string	4	string	1	17	74	1	no	yes	NA
48	2KX55084	orange.orange	6	urban	male	adult	linero	3	3_3	117	2021-10-27	13:39:00	plug	1	string	0	1201	1201	0	no	yes	NA
48	2KX55084	orange.orange	6	urban	male	adult	linero	3	3_3	117	2021-10-29	11:29:00	plug	2	string	0	1201	1201	0	no	yes	NA
48	2KX55084	orange.orange	6	urban	male	adult	linero	3	3_3	117	2021-10-30	13:51:00	plug	3	string	0	1201	1201	0	no	yes	NA
48	2KX55084	orange.orange	6	urban	male	adult	linero	3	3_3	117	2021-11-01	11:20:00	plug	4	string	0	1201	1201	0	no	yes	NA
48	2KX55084	orange.orange	6	urban	male	adult	linero	3	3_3	117	2021-10-27	13:39:00	string	1	string	0	1201	1201	0	no	yes	NA
48	2KX55084	orange.orange	6	urban	male	adult	linero	3	3_3	117	2021-10-29	11:29:00	string	2	string	0	1201	1201	0	no	yes	NA
48	2KX55084	orange.orange	6	urban	male	adult	linero	3	3_3	117	2021-10-30	13:51:00	string	3	string	0	1201	1201	0	no	yes	NA
48	2KX55084	orange.orange	6	urban	male	adult	linero	3	3_3	117	2021-11-01	11:20:00	string	4	string	0	1201	1201	0	no	yes	NA
49	2KX55085	black	4	rural	female	juv	ormapumpan	3	3_4	227	2021-11-29	11:46:00	plug	1	string	1	250	1201	0	no	yes	NA
49	2KX55085	black	4	rural	female	juv	ormapumpan	3	3_4	227	2021-11-30	11:58:00	plug	2	string	1	56	770	1	no	yes	NA
49	2KX55085	black	4	rural	female	juv	ormapumpan	3	3_4	227	2021-12-01	14:12:00	plug	3	string	1	26	74	1	no	yes	NA
49	2KX55085	black	4	rural	female	juv	ormapumpan	3	3_4	227	2021-12-02	13:29:00	plug	4	string	1	248	416	1	no	yes	NA
49	2KX55085	black	4	rural	female	juv	ormapumpan	3	3_4	227	2021-11-29	11:46:00	string	1	string	0	1201	250	1	no	yes	NA
49	2KX55085	black	4	rural	female	juv	ormapumpan	3	3_4	227	2021-11-30	11:58:00	string	2	string	1	770	56	1	no	yes	NA
49	2KX55085	black	4	rural	female	juv	ormapumpan	3	3_4	227	2021-12-01	14:12:00	string	3	string	1	74	26	1	no	yes	NA
49	2KX55085	black	4	rural	female	juv	ormapumpan	3	3_4	227	2021-12-02	13:29:00	string	4	string	1	416	248	1	no	yes	NA
50	2KX55086	blue	3	rural	male	adult	ormapumpan	3	3_4	-142	2021-11-22	11:04:00	plug	1	string	0	1201	1201	0	no	yes	NA
50	2KX55086	blue	3	rural	male	adult	ormapumpan	3	3_4	-142	2021-11-23	14:52:00	plug	2	string	0	1201	109	1	no	yes	NA
50	2KX55086	blue	3	rural	male	adult	ormapumpan	3	3_4	-142	2021-11-24	13:47:00	plug	3	string	0	1201	95	1	no	yes	NA
50	2KX55086	blue	3	rural	male	adult	ormapumpan	3	3_4	-142	2021-11-26	09:52:00	plug	4	string	0	1201	24	1	no	yes	NA
50	2KX55086	blue	3	rural	male	adult	ormapumpan	3	3_4	-142	2021-11-22	11:04:00	string	1	string	0	1201	1201	0	yes	yes	fell_in_tube_ate_the_worm
50	2KX55086	blue	3	rural	male	adult	ormapumpan	3	3_4	-142	2021-11-23	14:52:00	string	2	string	1	109	1201	0	no	yes	NA
50	2KX55086	blue	3	rural	male	adult	ormapumpan	3	3_4	-142	2021-11-24	13:47:00	string	3	string	1	95	1201	0	no	yes	NA
50	2KX55086	blue	3	rural	male	adult	ormapumpan	3	3_4	-142	2021-11-26	09:52:00	string	4	string	1	24	1201	0	no	yes	NA
51	2KX55087	red	6	rural	male	adult	ormapumpan	3	3_4	-31	2021-11-22	14:03:00	plug	1	string	0	1201	1201	0	no	yes	NA
51	2KX55087	red	6	rural	male	adult	ormapumpan	3	3_4	-31	2021-11-24	10:43:00	plug	2	string	0	1201	1201	0	no	yes	NA
51	2KX55087	red	6	rural	male	adult	ormapumpan	3	3_4	-31	2021-11-25	10:22:00	plug	3	string	0	1201	1201	0	no	yes	NA
51	2KX55087	red	6	rural	male	adult	ormapumpan	3	3_4	-31	2021-11-26	13:34:00	plug	4	string	0	1201	1201	0	no	yes	NA
51	2KX55087	red	6	rural	male	adult	ormapumpan	3	3_4	-31	2021-11-22	14:03:00	string	1	string	0	1201	1201	0	no	yes	NA
51	2KX55087	red	6	rural	male	adult	ormapumpan	3	3_4	-31	2021-11-24	10:43:00	string	2	string	0	1201	1201	0	no	yes	NA
51	2KX55087	red	6	rural	male	adult	ormapumpan	3	3_4	-31	2021-11-25	10:22:00	string	3	string	0	1201	1201	0	no	yes	NA
51	2KX55087	red	6	rural	male	adult	ormapumpan	3	3_4	-31	2021-11-26	13:34:00	string	4	string	0	1201	1201	0	no	yes	NA
52	2KX55088	orange.orange	5	rural	male	adult	ormapumpan	3	3_4	-91	2021-11-29	12:27:00	plug	1	string	0	1201	1138	1	no	yes	NA
52	2KX55088	orange.orange	5	rural	male	adult	ormapumpan	3	3_4	-91	2021-11-30	11:30:00	plug	2	string	0	1201	19	1	no	yes	NA
52	2KX55088	orange.orange	5	rural	male	adult	ormapumpan	3	3_4	-91	2021-12-01	13:44:00	plug	3	string	0	1201	15	1	no	yes	NA
52	2KX55088	orange.orange	5	rural	male	adult	ormapumpan	3	3_4	-91	2021-12-02	13:50:00	plug	4	string	0	1201	12	1	no	yes	NA
52	2KX55088	orange.orange	5	rural	male	adult	ormapumpan	3	3_4	-91	2021-11-29	12:27:00	string	1	string	1	1138	1201	0	no	yes	NA
52	2KX55088	orange.orange	5	rural	male	adult	ormapumpan	3	3_4	-91	2021-11-30	11:30:00	string	2	string	1	19	1201	0	no	yes	NA
52	2KX55088	orange.orange	5	rural	male	adult	ormapumpan	3	3_4	-91	2021-12-01	13:44:00	string	3	string	1	15	1201	0	yes	yes	pulls_up_string_loses_worm
52	2KX55088	orange.orange	5	rural	male	adult	ormapumpan	3	3_4	-91	2021-12-02	13:50:00	string	4	string	1	12	1201	0	no	yes	NA
53	2KX55089	green	2	rural	male	adult	ormapumpan	3	3_4	-94	2021-11-22	10:09:00	plug	1	string	0	1201	1201	0	no	yes	NA
53	2KX55089	green	2	rural	male	adult	ormapumpan	3	3_4	-94	2021-11-23	13:42:00	plug	2	string	0	1201	1201	0	no	yes	NA
53	2KX55089	green	2	rural	male	adult	ormapumpan	3	3_4	-94	2021-11-24	14:18:00	plug	3	string	0	1201	1201	0	no	yes	NA
53	2KX55089	green	2	rural	male	adult	ormapumpan	3	3_4	-94	2021-11-26	10:18:00	plug	4	string	0	1201	1201	0	no	yes	NA
53	2KX55089	green	2	rural	male	adult	ormapumpan	3	3_4	-94	2021-11-22	10:09:00	string	1	string	0	1201	1201	0	no	yes	NA
53	2KX55089	green	2	rural	male	adult	ormapumpan	3	3_4	-94	2021-11-23	13:42:00	string	2	string	0	1201	1201	0	no	yes	NA
53	2KX55089	green	2	rural	male	adult	ormapumpan	3	3_4	-94	2021-11-24	14:18:00	string	3	string	0	1201	1201	0	no	yes	NA
53	2KX55089	green	2	rural	male	adult	ormapumpan	3	3_4	-94	2021-11-26	10:18:00	string	4	string	0	1201	1201	0	no	yes	NA
54	2KX55090	white.orange	1	rural	female	juv	ormapumpan	3	3_4	453	2021-11-22	13:14:00	plug	1	string	0	1201	1201	0	no	yes	NA
54	2KX55090	white.orange	1	rural	female	juv	ormapumpan	3	3_4	453	2021-11-24	10:12:00	plug	2	string	1	112	1201	0	no	yes	NA
54	2KX55090	white.orange	1	rural	female	juv	ormapumpan	3	3_4	453	2021-11-25	11:21:00	plug	3	string	1	18	35	1	no	yes	NA
54	2KX55090	white.orange	1	rural	female	juv	ormapumpan	3	3_4	453	2021-11-26	14:21:00	plug	4	string	1	27	20	1	no	yes	NA
54	2KX55090	white.orange	1	rural	female	juv	ormapumpan	3	3_4	453	2021-11-22	13:14:00	string	1	string	0	1201	1201	0	no	yes	NA
54	2KX55090	white.orange	1	rural	female	juv	ormapumpan	3	3_4	453	2021-11-24	10:12:00	string	2	string	0	1201	112	1	yes	yes	fell_in_tube_ate_the_worm
54	2KX55090	white.orange	1	rural	female	juv	ormapumpan	3	3_4	453	2021-11-25	11:21:00	string	3	string	1	35	18	1	no	yes	NA
54	2KX55090	white.orange	1	rural	female	juv	ormapumpan	3	3_4	453	2021-11-26	14:21:00	string	4	string	1	20	27	1	no	yes	NA
55	2KX55099	red	1	urban	female	adult	linero	4	4_1	536	2022-01-30	10:50:00	plug	1	plug	1	137	1201	0	yes	yes	lost_worm
55	2KX55099	red	1	urban	female	adult	linero	4	4_1	536	2022-01-31	11:45:00	plug	2	plug	0	1201	1201	0	no	yes	NA
55	2KX55099	red	1	urban	female	adult	linero	4	4_1	536	2022-02-01	13:45:00	plug	3	plug	0	1201	1201	0	no	yes	NA
55	2KX55099	red	1	urban	female	adult	linero	4	4_1	536	2022-02-02	14:25:00	plug	4	plug	0	1201	1201	0	no	yes	NA
55	2KX55099	red	1	urban	female	adult	linero	4	4_1	536	2022-01-30	10:50:00	string	1	plug	0	1201	137	1	no	yes	NA
55	2KX55099	red	1	urban	female	adult	linero	4	4_1	536	2022-01-31	11:45:00	string	2	plug	0	1201	1201	0	no	yes	NA
55	2KX55099	red	1	urban	female	adult	linero	4	4_1	536	2022-02-01	13:45:00	string	3	plug	0	1201	1201	0	no	yes	NA
55	2KX55099	red	1	urban	female	adult	linero	4	4_1	536	2022-02-02	14:25:00	string	4	plug	0	1201	1201	0	no	yes	NA
56	2KX55098	white.white	2	urban	male	adult	linero	4	4_1	272	2022-01-24	11:30:00	plug	1	plug	0	1201	1201	0	no	yes	NA
56	2KX55098	white.white	2	urban	male	adult	linero	4	4_1	272	2022-01-26	11:08:00	plug	2	plug	0	1201	1201	0	no	yes	NA
56	2KX55098	white.white	2	urban	male	adult	linero	4	4_1	272	2022-01-27	14:26:00	plug	3	plug	1	248	1201	0	no	yes	NA
56	2KX55098	white.white	2	urban	male	adult	linero	4	4_1	272	2022-01-28	14:12:00	plug	4	plug	1	18	1201	0	no	yes	NA
56	2KX55098	white.white	2	urban	male	adult	linero	4	4_1	272	2022-01-24	11:30:00	string	1	plug	0	1201	1201	0	no	yes	NA
56	2KX55098	white.white	2	urban	male	adult	linero	4	4_1	272	2022-01-26	11:08:00	string	2	plug	0	1201	1201	0	no	yes	NA
56	2KX55098	white.white	2	urban	male	adult	linero	4	4_1	272	2022-01-27	14:26:00	string	3	plug	0	1201	248	1	no	yes	NA
56	2KX55098	white.white	2	urban	male	adult	linero	4	4_1	272	2022-01-28	14:12:00	string	4	plug	0	1201	18	1	yes	yes	shook_worm_out_without_pulling_string_up
57	2KX55095	green.green	3	urban	female	juv	linero	4	4_1	7	2022-01-28	14:35:00	plug	1	string	1	68	1201	0	no	yes	NA
57	2KX55095	green.green	3	urban	female	juv	linero	4	4_1	7	2022-01-30	10:32:00	plug	2	string	1	14	284	1	no	yes	NA
57	2KX55095	green.green	3	urban	female	juv	linero	4	4_1	7	2022-01-31	11:25:00	plug	3	string	1	5	28	1	no	yes	NA
57	2KX55095	green.green	3	urban	female	juv	linero	4	4_1	7	2022-02-01	14:37:00	plug	4	string	1	16	28	1	no	yes	NA
57	2KX55095	green.green	3	urban	female	juv	linero	4	4_1	7	2022-01-28	14:35:00	string	1	string	0	1201	68	1	no	yes	NA
57	2KX55095	green.green	3	urban	female	juv	linero	4	4_1	7	2022-01-30	10:32:00	string	2	string	1	284	14	1	no	yes	NA
57	2KX55095	green.green	3	urban	female	juv	linero	4	4_1	7	2022-01-31	11:25:00	string	3	string	1	28	5	1	no	yes	NA
57	2KX55095	green.green	3	urban	female	juv	linero	4	4_1	7	2022-02-01	14:37:00	string	4	string	1	28	16	1	no	yes	NA
58	2KX55096	orange.blue	4	urban	female	juv	linero	4	4_1	30	2022-01-24	10:30:00	plug	1	plug	0	1201	1201	0	no	yes	NA
58	2KX55096	orange.blue	4	urban	female	juv	linero	4	4_1	30	2022-01-25	14:08:00	plug	2	plug	1	1063	446	1	no	yes	NA
58	2KX55096	orange.blue	4	urban	female	juv	linero	4	4_1	30	2022-01-26	14:38:00	plug	3	plug	1	11	1201	0	no	yes	NA
58	2KX55096	orange.blue	4	urban	female	juv	linero	4	4_1	30	2022-01-28	11:13:00	plug	4	plug	1	16	28	1	yes	yes	worm_gets_stuck_in_tube_but_bird_gets_it_out
58	2KX55096	orange.blue	4	urban	female	juv	linero	4	4_1	30	2022-01-24	10:30:00	string	1	plug	0	1201	1201	0	no	yes	NA
58	2KX55096	orange.blue	4	urban	female	juv	linero	4	4_1	30	2022-01-25	14:08:00	string	2	plug	1	446	1063	1	yes	yes	wrecks_tubes_extension_pulls_up_string
58	2KX55096	orange.blue	4	urban	female	juv	linero	4	4_1	30	2022-01-26	14:38:00	string	3	plug	0	1201	11	1	yes	yes	shook_worm_out_without_pulling_string_up
58	2KX55096	orange.blue	4	urban	female	juv	linero	4	4_1	30	2022-01-28	11:13:00	string	4	plug	1	28	16	1	no	yes	NA
59	2KX55097	lilac	5	urban	female	adult	linero	4	4_1	88	2022-01-24	14:23:00	plug	1	string	0	1201	1201	0	no	yes	NA
59	2KX55097	lilac	5	urban	female	adult	linero	4	4_1	88	2022-01-26	12:08:00	plug	2	string	1	373	100	1	yes	yes	pulls_out_cotton_but_worm_gets_stuck
59	2KX55097	lilac	5	urban	female	adult	linero	4	4_1	88	2022-01-28	11:00:00	plug	3	string	1	154	17	1	no	yes	NA
59	2KX55097	lilac	5	urban	female	adult	linero	4	4_1	88	2022-01-29	14:09:00	plug	4	string	1	20	15	1	no	yes	NA
59	2KX55097	lilac	5	urban	female	adult	linero	4	4_1	88	2022-01-24	14:23:00	string	1	string	0	1201	1201	0	yes	yes	dives_in_tube_gets_worm_without_pulling_string
59	2KX55097	lilac	5	urban	female	adult	linero	4	4_1	88	2022-01-26	12:08:00	string	2	string	1	100	373	1	no	yes	NA
59	2KX55097	lilac	5	urban	female	adult	linero	4	4_1	88	2022-01-28	11:00:00	string	3	string	1	17	154	1	no	yes	NA
59	2KX55097	lilac	5	urban	female	adult	linero	4	4_1	88	2022-01-29	14:09:00	string	4	string	1	15	20	1	no	yes	NA
60	2KZ09000	yellow	6	urban	male	adult	linero	4	4_1	-69	2022-01-30	10:08:00	plug	1	string	1	200	1201	0	no	yes	NA
60	2KZ09000	yellow	6	urban	male	adult	linero	4	4_1	-69	2022-01-31	14:15:00	plug	2	string	1	4	1201	0	yes	yes	lost_worm
60	2KZ09000	yellow	6	urban	male	adult	linero	4	4_1	-69	2022-02-01	14:48:00	plug	3	string	1	9	154	1	no	yes	NA
60	2KZ09000	yellow	6	urban	male	adult	linero	4	4_1	-69	2022-02-03	11:22:00	plug	4	string	1	6	1201	0	no	yes	NA
60	2KZ09000	yellow	6	urban	male	adult	linero	4	4_1	-69	2022-01-30	10:08:00	string	1	string	0	1201	200	1	yes	yes	shook_worm_out_without_pulling_string_up
60	2KZ09000	yellow	6	urban	male	adult	linero	4	4_1	-69	2022-01-31	14:15:00	string	2	string	0	1201	4	1	yes	yes	shook_worm_out_without_pulling_string_up
60	2KZ09000	yellow	6	urban	male	adult	linero	4	4_1	-69	2022-02-01	14:48:00	string	3	string	1	154	9	1	no	yes	NA
60	2KZ09000	yellow	6	urban	male	adult	linero	4	4_1	-69	2022-02-03	11:22:00	string	4	string	0	1201	6	1	yes	yes	shook_worm_out_then_pulled_string_up_then_dived_into_tube_for_the_worm_but_doesnt_eat_it
61	2KZ09002	green.green	1	rural	female	adult	linekulsvagen	4	4_2	528	2022-02-22	13:21:00	plug	1	plug	1	40	1201	0	no	yes	NA
61	2KZ09002	green.green	1	rural	female	adult	linekulsvagen	4	4_2	528	2022-02-24	11:19:00	plug	2	plug	1	4	67	1	no	yes	NA
61	2KZ09002	green.green	1	rural	female	adult	linekulsvagen	4	4_2	528	2022-02-25	13:39:00	plug	3	plug	1	25	27	1	no	yes	NA
61	2KZ09002	green.green	1	rural	female	adult	linekulsvagen	4	4_2	528	2022-02-27	12:06:00	plug	4	plug	1	22	24	1	no	yes	NA
61	2KZ09002	green.green	1	rural	female	adult	linekulsvagen	4	4_2	528	2022-02-22	13:21:00	string	1	plug	0	1201	40	1	yes	yes	shook_worm_out_without_pulling_string_up
61	2KZ09002	green.green	1	rural	female	adult	linekulsvagen	4	4_2	528	2022-02-24	11:19:00	string	2	plug	1	67	4	1	yes	yes	pulls_string_outside_the_tube_before_getting_worm_out
61	2KZ09002	green.green	1	rural	female	adult	linekulsvagen	4	4_2	528	2022-02-25	13:39:00	string	3	plug	1	27	25	1	yes	yes	pulls_string_outside_the_tube_then_shakes_worm_out
61	2KZ09002	green.green	1	rural	female	adult	linekulsvagen	4	4_2	528	2022-02-27	12:06:00	string	4	plug	1	24	22	1	yes	yes	pulls_string_outside_the_tube_before_getting_worm_out
62	2KZ09001	yellow.blue	3	rural	female	adult	linekulsvagen	4	4_2	256	2022-02-22	13:36:00	plug	1	string	1	731	234	1	no	yes	NA
62	2KZ09001	yellow.blue	3	rural	female	adult	linekulsvagen	4	4_2	256	2022-02-23	14:45:00	plug	2	string	1	45	31	1	no	yes	NA
62	2KZ09001	yellow.blue	3	rural	female	adult	linekulsvagen	4	4_2	256	2022-02-25	11:30:00	plug	3	string	1	10	17	1	no	yes	NA
62	2KZ09001	yellow.blue	3	rural	female	adult	linekulsvagen	4	4_2	256	2022-02-26	12:08:00	plug	4	string	1	8	21	1	no	yes	NA
62	2KZ09001	yellow.blue	3	rural	female	adult	linekulsvagen	4	4_2	256	2022-02-22	13:36:00	string	1	string	1	234	731	1	no	yes	NA
62	2KZ09001	yellow.blue	3	rural	female	adult	linekulsvagen	4	4_2	256	2022-02-23	14:45:00	string	2	string	1	31	45	1	no	yes	NA
62	2KZ09001	yellow.blue	3	rural	female	adult	linekulsvagen	4	4_2	256	2022-02-25	11:30:00	string	3	string	1	17	10	1	no	yes	NA
62	2KZ09001	yellow.blue	3	rural	female	adult	linekulsvagen	4	4_2	256	2022-02-26	12:08:00	string	4	string	1	21	8	1	no	yes	NA
63	2KZ09003	white.white	4	rural	male	adult	linekulsvagen	4	4_2	-20	2022-02-16	10:11:00	plug	1	plug	1	39	1201	0	yes	yes	lost_worm
63	2KZ09003	white.white	4	rural	male	adult	linekulsvagen	4	4_2	-20	2022-02-17	11:26:00	plug	2	plug	0	1201	1201	0	no	yes	NA
63	2KZ09003	white.white	4	rural	male	adult	linekulsvagen	4	4_2	-20	2022-02-18	14:27:00	plug	3	plug	0	1201	1201	0	no	yes	NA
63	2KZ09003	white.white	4	rural	male	adult	linekulsvagen	4	4_2	-20	2022-02-19	15:04:00	plug	4	plug	0	1201	1201	0	no	yes	NA
63	2KZ09003	white.white	4	rural	male	adult	linekulsvagen	4	4_2	-20	2022-02-16	10:11:00	string	1	plug	0	1201	39	1	no	yes	NA
63	2KZ09003	white.white	4	rural	male	adult	linekulsvagen	4	4_2	-20	2022-02-17	11:26:00	string	2	plug	0	1201	1201	0	no	yes	NA
63	2KZ09003	white.white	4	rural	male	adult	linekulsvagen	4	4_2	-20	2022-02-18	14:27:00	string	3	plug	0	1201	1201	0	no	yes	NA
63	2KZ09003	white.white	4	rural	male	adult	linekulsvagen	4	4_2	-20	2022-02-19	15:04:00	string	4	plug	0	1201	1201	0	no	yes	NA
64	2KZ09005	blue.white	2	rural	female	adult	karlsund	4	4_2	-96	2022-02-16	09:50:00	plug	1	string	1	152	1201	0	no	yes	NA
64	2KZ09005	blue.white	2	rural	female	adult	karlsund	4	4_2	-96	2022-02-17	12:38:00	plug	2	string	1	9	1201	0	no	yes	NA
64	2KZ09005	blue.white	2	rural	female	adult	karlsund	4	4_2	-96	2022-02-18	14:06:00	plug	3	string	1	6	128	1	no	yes	NA
64	2KZ09005	blue.white	2	rural	female	adult	karlsund	4	4_2	-96	2022-02-19	14:28:00	plug	4	string	1	179	199	1	no	yes	NA
64	2KZ09005	blue.white	2	rural	female	adult	karlsund	4	4_2	-96	2022-02-16	09:50:00	string	1	string	0	1201	152	1	yes	yes	shook_worm_out_before_pulling_string_up
64	2KZ09005	blue.white	2	rural	female	adult	karlsund	4	4_2	-96	2022-02-17	12:38:00	string	2	string	0	1201	9	1	yes	yes	shook_worm_out_without_pulling_string_up
64	2KZ09005	blue.white	2	rural	female	adult	karlsund	4	4_2	-96	2022-02-18	14:06:00	string	3	string	1	128	6	1	no	yes	NA
64	2KZ09005	blue.white	2	rural	female	adult	karlsund	4	4_2	-96	2022-02-19	14:28:00	string	4	string	1	199	179	1	no	yes	NA
65	2KZ09006	yellow.orange	5	rural	male	adult	karlsund	4	4_2	39	2022-02-22	14:13:00	plug	1	string	1	624	1201	0	yes	yes	with_foot
65	2KZ09006	yellow.orange	5	rural	male	adult	karlsund	4	4_2	39	2022-02-24	11:03:00	plug	2	string	1	45	241	1	no	yes	NA
65	2KZ09006	yellow.orange	5	rural	male	adult	karlsund	4	4_2	39	2022-02-25	13:50:00	plug	3	string	1	17	1201	0	no	yes	NA
65	2KZ09006	yellow.orange	5	rural	male	adult	karlsund	4	4_2	39	2022-02-27	12:17:00	plug	4	string	1	12	1201	0	no	yes	NA
65	2KZ09006	yellow.orange	5	rural	male	adult	karlsund	4	4_2	39	2022-02-22	14:13:00	string	1	string	0	1201	624	1	yes	yes	shook_worm_out_without_pulling_string_up
65	2KZ09006	yellow.orange	5	rural	male	adult	karlsund	4	4_2	39	2022-02-24	11:03:00	string	2	string	1	241	45	1	no	yes	NA
65	2KZ09006	yellow.orange	5	rural	male	adult	karlsund	4	4_2	39	2022-02-25	13:50:00	string	3	string	0	1201	17	1	yes	yes	shook_worm_out_without_pulling_string_up
65	2KZ09006	yellow.orange	5	rural	male	adult	karlsund	4	4_2	39	2022-02-27	12:17:00	string	4	string	0	1201	12	1	yes	yes	NA
66	2KZ09007	orange.blue	6	rural	female	juv	karlsund	4	4_2	-44	2022-02-16	10:58:00	plug	1	plug	1	137	438	1	no	yes	NA
66	2KZ09007	orange.blue	6	rural	female	juv	karlsund	4	4_2	-44	2022-02-17	12:26:00	plug	2	plug	1	26	51	1	no	yes	NA
66	2KZ09007	orange.blue	6	rural	female	juv	karlsund	4	4_2	-44	2022-02-18	13:52:00	plug	3	plug	1	21	119	1	no	yes	NA
66	2KZ09007	orange.blue	6	rural	female	juv	karlsund	4	4_2	-44	2022-02-19	14:44:00	plug	4	plug	1	13	45	1	no	yes	NA
66	2KZ09007	orange.blue	6	rural	female	juv	karlsund	4	4_2	-44	2022-02-16	10:58:00	string	1	plug	1	438	137	1	no	yes	NA
66	2KZ09007	orange.blue	6	rural	female	juv	karlsund	4	4_2	-44	2022-02-17	12:26:00	string	2	plug	1	51	26	1	no	yes	NA
66	2KZ09007	orange.blue	6	rural	female	juv	karlsund	4	4_2	-44	2022-02-18	13:52:00	string	3	plug	1	119	21	1	no	yes	NA
66	2KZ09007	orange.blue	6	rural	female	juv	karlsund	4	4_2	-44	2022-02-19	14:44:00	string	4	plug	1	45	13	1	no	yes	NA
